# Supplementary material for: Risk for Adolescent Substance Use Initiation: Associations with Large-Scale Brain Network Recruitment During Emotional Inhibitory Control
Source: Behav Sci (Basel). 2025 Oct 16;15(10):1407. doi: 10.3390/bs15101407 (PMC12561812; doi:10.3390/bs15101407)
Supplement: Supplementary file 1 [file behavsci-15-01407-s001.zip]

Archive with 1 entries (1 files):
- behavsci-3861863-supplementary.pdf
